# Supplementary material for: Microfluidic Electroporation Arrays for Investigating Electroporation-Induced Cellular Rupture Dynamics
Source: Biosensors (Basel). 2024 May 11;14(5):242. doi: 10.3390/bios14050242 (PMC11118139; doi:10.3390/bios14050242)
Supplement: Supplementary file 1 [file biosensors-14-00242-s001.zip]

Archive with 1 entries (1 files):
- biosensors-2921325-supplementary.pdf
